# Supplementary material for: Cost-Effective Mechanical Aggregation of Cardiac Progenitors and Encapsulation in Matrigel Support Self-Organization in a Dynamic Culture Environment
Source: Int J Mol Sci. 2022 Dec 13;23(24):15785. doi: 10.3390/ijms232415785 (PMC9779514; doi:10.3390/ijms232415785)
Supplement: Supplementary file 1 [file ijms-23-15785-s001.zip]

Archive with 3 entries (3 files):
- Video S1 AGGD7_atD15.avi
- Vídeo S2 Encap AGG Dynamic Conditions.avi
- Suppl Info.pdf
